# Supplementary material for: Determination of Virulence-Associated Genes and Antimicrobial Resistance Profiles in Brucella Isolates Recovered from Humans and Animals in Iran Using NGS Technology
Source: Pathogens. 2023 Jan 3;12(1):82. doi: 10.3390/pathogens12010082 (PMC9865427; doi:10.3390/pathogens12010082)
Supplement: Supplementary file 1 [file pathogens-12-00082-s001.zip]

Archive with 1 entries (1 files):
- pathogens-2078098-supplementary.xlsx
