# Supplementary material for: Determination of Virulence-Associated Genes and Antimicrobial Resistance Profiles in Brucella Isolates Recovered from Humans and Animals in Iran Using NGS Technology
Source: Pathogens. 2023 Jan 3;12(1):82. doi: 10.3390/pathogens12010082 (PMC9865427; doi:10.3390/pathogens12010082)
Supplement: Supplementary file 1 [file pathogens-12-00082-s001.zip › pathogens-2078098-supplementary.xlsx]

## Sheet: Table S1
Table S1 : The WGS and genome assembly data including the average read length and the coverage of 40 Brucella isolates from ruminants and humans from Iran.
Common.name	Average.read.length	Total.reads	Coverage	# contigs	# contigs (>= 0 bp)	GC (%)	L50	N50	Assembly Size bp	Genome fraction (%)
RAZI20y0140	267	1542572	123	24	29	57.24	5	252760	3265190	99.185
RAZI20y0141	269	1553920	124	26	33	57.25	5	251160	3288617	99.245
RAZI20y0142	268	1551656	124	25	33	57.24	4	251054	3290606	99.285
RAZI20y0143	277	1789340	147	25	32	57.24	5	276449	3290505	99.303
RAZI20y0144	278	1547736	128	23	30	57.25	4	358893	3288818	99.255
RAZI20y0145	281	1488854	124	20	22	57.25	4	447134	3275324	99.379
RAZI20y0146	281	1656942	138	24	34	57.24	4	358893	3287781	99.232
RAZI20y0147	280	1705238	142	21	26	57.25	3	531391	3291523	99.327
RAZI20y0148	281	2815982	236	23	26	57.24	4	251086	3289361	99.269
RAZI20y0149	280	1765186	147	20	26	57.24	3	358893	3288145	99.252
RAZI20y0150	279	1430068	119	24	32	57.24	5	251054	3290736	99.267
RAZI20y0151	278	1490998	123	17	22	57.24	3	462498	3278954	99.379
RAZI20y0152	276	1514794	124	20	26	57.24	4	358893	3288404	99.252
RAZI20y0153	275	2835032	233	21	26	57.25	3	391762	3243150	98.448
RAZI20y0154	279	1838646	153	25	30	57.25	4	251054	3289103	99.272
RAZI20y0155	277	1452740	120	18	22	57.24	4	332638	3279644	99.378
RAZI20y0156	272	1408329	118	23	28	57.24	4	251628	3260487	98.969
RAZI20y0157	269	1513348	121	24	32	57.25	4	358893	3288673	99.259
RAZI20y0158	270	1445228	116	23	27	57.25	5	322577	3289208	99.273
RAZI20y0159	279	1626472	135	25	28	57.24	4	251054	3291824	99.332
RAZI20y0160	274	1792308	146	23	31	57.25	4	358938	3288126	99.255
RAZI20y0161	270	1809892	145	25	38	57.25	5	251078	3288263	99.241
RAZI20y0162	276	1886604	155	26	35	57.25	4	299023	3288668	99.251
RAZI20y0163	274	1752186	143	22	26	57.24	3	521497	3293087	99.341
RAZI20y0164	274	1581992	129	25	33	57.25	4	251037	3291393	99.302
RAZI20y0165	275	1426484	117	22	24	57.24	3	426801	3289335	99.279
RAZI20y0166	273	1480978	120	24	32	57.25	4	251030	3288407	99.259
RAZI20y0167	273	1538172	125	24	30	57.24	4	358925	3288537	99.248
RAZI20y0168	274	2472802	202	21	26	57.25	3	462204	3288670	99.261
RAZI20y0169	275	1467876	120	25	32	57.25	4	358925	3288591	99.26
RAZI20y0170	274	1397284	114	22	23	57.24	4	358925	3290423	99.324
RAZI20y0171	275	1521014	124	22	27	57.25	4	427152	3288692	99.27
RAZI20y0172	278	1325938	110	25	31	57.24	4	427309	3289290	99.28
RAZI20y0173	282	1231378	103	21	27	57.24	5	276883	3280374	99.394
RAZI20y0174	274	1217718	99	22	23	57.27	4	276555	3271205	98.694
RAZI20y0175	275	1394952	114	25	28	57.28	4	299316	3270118	98.668
RAZI20y0176	276	1465550	120	23	26	57.25	3	441816	3289323	99.276
RAZI20y0177	277	2026566	167	24	29	57.25	5	251040	3289288	99.268
RAZI20y0178	274	1577978	129	23	27	57.24	5	251039	3289072	99.282
RAZI20y0179	276	1469298	121	20	26	57.24	4	332559	3279518	99.369

## Sheet: Table S2
Table S2 : The results of in-silico AMR and virulence-associated genes of 40 Brucella isolates from ruminants and humans from Iran.
Database	Card	vfdb	vfdb	vfdb	vfdb	vfdb	vfdb	vfdb	vfdb	vfdb	vfdb	vfdb	vfdb	vfdb	vfdb	vfdb	vfdb	vfdb	vfdb	vfdb	vfdb	vfdb	vfdb	vfdb	vfdb	vfdb	vfdb	vfdb	vfdb	vfdb	vfdb	vfdb	vfdb	vfdb	vfdb	vfdb	vfdb	vfdb	vfdb	vfdb	vfdb	vfdb	vfdb	vfdb	amrfinder	amrfinder	amrfinder	amrfinder	amrfinder
Common.name	mprF	acpXL	btpA	btpB	cgs	fabZ	gmd	htrB	kdsA	kdsB	lpsA	lpsB.lpcC	lpxA	lpxB	lpxC	lpxD	lpxE	manAoAg	manCoAg	per	pgm	pmm	ricA	virB1	virB10	virB11	virB12	virB2	virB3	virB4	virB5	virB6	virB7	virB8	virB9	wbdA	wbkA	wbkB	wbkC	wboA	wbpL	wbpZ	wzm	wzt	bepG	bepF	bepC	bepE	bepD
Tasks	resistance to cationic peptides	acyl carrier protein	Tir domain containing protein	Tir domain containing protein	cyclic beta 1-2 glucan synthetase	(3R)-hydroxymyristoyl ACP dehydratase	GDP-mannose 4,6-dehydratase	lipid A biosynthesis lauroyl acyltransferase	2-dehydro-3-deoxyphosphooctonate aldolase	3-deoxy-manno-octulosonate cytidylyltransferase	glycosyltransferase	Lipopolysaccharide core biosynthesis mannosyltransferase	UDP-N-acetylglucosamine acyltransferase	lipid-A-disaccharide synthase	UDP-3-O-[3-hydroxymyristoyl] N-acetylglucosamine deacetylase	UDP-3-O-[3-hydroxymyristoyl] glucosamine N-acyltransferase	phosphatidylglycerophosphatase B	mannose-6-phosphate isomerase	mannose-1-phosphate guanylyltransferase	perosamine synthetase	phosphoglucomutase	phosphomannomutase	Rab2 interacting conserved protein A	type IV secretion system	type IV secretion system	type IV secretion system	type IV secretion system	type IV secretion system	type IV secretion system	type IV secretion system	type IV secretion system	type IV secretion system	type IV secretion system	type IV secretion system	type IV secretion system	mannosyltransferase	mannosyltransferase	perosamine synthetase WbkB	GDP-mannose 4,6-dehydratase / GDP-4-amino-4,6-dideoxy-D-mannose formyltransferase	glycosyltransferase	undecaprenyl-phosphate alpha-N-acetylglucosaminyltransferase	mannosyltransferase C	O-antigen export system permease protein	O-antigen export system ATP-binding protein	multidrug efflux RND transporter permease subunit BepG	multidrug efflux RND transporter periplasmic adaptor subunit BepF	multidrug efflux RND transporter outer membrane subunit BepC	multidrug efflux RND transporter permease subunit BepE	multidrug efflux RND transporter periplasmic adaptor subunit BepD
RAZI20y0140	100	100,00;100,00	100	100	99.98	100	100	100	100	100	100	100	100	100	100	100	100	100	100	100	100	100	100	100	100	100	100	100	100	100	100	100	100	100	100	100	100	100	100	100	100	100	100	100	99.61	99.03	99.56	99.81	99.24
RAZI20y0141	100	100,00;100,00	100	100	99.98	100	100	100	100	100	100	100	100	100	100	100	100	100	100	100	100	100	100	100	100	100	100	100	100	100	100	100	100	100	100	100	100	100	100	100	100	100	100	100	99.53	98.54	99.78	99.62	99.75
RAZI20y0142	100	100,00;100,00	100	100	99.98	100	100	100	100	100	100	100	100	100	100	100	100	100	100	100	100	100	100	100	100	100	100	100	100	100	100	100	100	100	100	100	100	100	100	100	100	100	100	100	99.53	98.54	99.78	99.52	99.75
RAZI20y0143	100	100,00;100,00	99.87	100	99.98	100	100	100	100	100	100	100	100	100	100	100	100	100	100	100	100	100	100	100	100	100	100	100	100	100	100	100	100	100	100	100	100	100	100	100	100	100	100	100	99.53	98.54	99.78	99.62	99.75
RAZI20y0144	100	100,00;100,00	100	100	99.98	100	100	100	100	100	100	100	100	100	100	100	100	100	100	100	100	100	100	100	100	100	100	100	100	100	100	100	100	100	100	100	100	100	100	100	100	100	100	100	99.53	98.54	99.78	99.62	99.75
RAZI20y0145	100	100,00;100,00	100	100	99.98	100	100	100	100	100	100	100	100	100	100	100	100	100	100	100	100	100	100	100	100	100	100	100	100	100	100	100	100	100	100	100	100	100	100	100	100	100	100	100	99.35	98.54	99.78	99.43	99.75
RAZI20y0146	100	100,00;100,00	100	100	99.98	100	100	100	100	100	100	100	100	100	100	100	100	100	100	100	100	100	100	100	100	100	100	100	100	100	100	100	100	100	100	100	100	100	100	100	100	100	100	100	99.53	98.54	99.78	99.62	99.75
RAZI20y0147	100	100,00;100,00	99.87	100	99.98	100	100	100	100	100	100	100	100	100	100	100	100	100	100	100	100	100	100	100	100	100	100	100	100	100	100	100	100	100	100	100	100	100	100	100	100	100	100	100	99.53	98.54	99.78	99.62	99.75
RAZI20y0148	100	100,00;100,00	100	100	99.98	100	100	100	100	100	100	100	100	100	100	100	100	100	100	100	100	100	100	100	100	100	100	100	100	100	100	100	100	100	100	100	100	100	100	100	100	100	100	100	99.53	98.54	99.78	99.62	99.75
RAZI20y0149	100	100,00;100,00	100	100	99.98	100	100	100	100	100	100	100	100	100	100	100	100	100	100	100	100	100	100	100	100	100	100	100	100	100	100	100	100	100	100	100	100	100	100	100	100	100	100	100	99.53	98.54	99.78	99.62	99.75
RAZI20y0150	100	100,00;100,00	100	100	99.98	100	100	100	100	100	100	100	100	100	100	100	100	100	100	100	100	100	100	100	100	100	100	100	100	100	100	100	100	100	100	100	100	100	100	100	100	100	100	100	99.53	98.54	99.78	99.52	99.75
RAZI20y0151	100	100,00;100,00	100	100	99.98	100	100	100	100	100	100	100	100	100	100	100	100	100	100	100	100	100	100	100	100	100	100	100	100	100	100	100	100	100	100	100	100	100	100	100	100	100	100	100	99.35	98.54	99.78	99.52	99.5
RAZI20y0152	100	100,00;100,00	100	100	99.98	100	100	100	100	100	100	100	100	100	100	100	100	100	100	100	100	100	100	100	100	100	100	100	100	100	100	100	100	100	100	100	100	100	100	100	100	100	100	100	99.53	98.54	99.78	99.62	99.75
RAZI20y0153	100	100,00;100,00	100	100	99.98	100	100	100	100	100	100	100	100	100	100	100	100	100	100	100	100	100	100	100	100	100	100	100	100	100	100	100	100	100	100	100	100	100	100	100	100	100	100	100	0	0	99.56	99.81	99.24
RAZI20y0154	100	100,00;100,00	100	100	99.98	100	100	100	100	100	100	100	100	100	100	100	100	100	100	100	100	100	100	100	100	100	100	100	100	100	100	100	100	100	100	100	100	100	100	100	100	100	100	100	99.53	98.54	99.78	99.52	99.75
RAZI20y0155	100	100,00;100,00	100	100	99.98	100	100	100	100	100	100	100	100	100	100	100	100	100	100	100	100	100	100	100	100	100	100	100	100	100	100	100	100	100	100	100	100	100	100	100	100	100	100	100	99.35	98.54	99.78	99.52	99.5
RAZI20y0156	100	100,00;100,00	100	100	99.98	100	100	100	100	100	100	100	100	100	100	100	100	100	100	100	100	100	100	100	100	100	100	100	100	100	100	100	100	100	100	100	100	100	100	100	100	100	100	100	99.61	98.78	99.56	99.81	99.24
RAZI20y0157	100	100,00;100,00	100	100	99.98	100	100	100	100	100	100	100	100	100	100	100	100	100	100	100	100	100	100	100	100	100	100	100	100	100	100	100	100	100	100	100	100	100	100	100	100	100	100	100	99.53	98.54	99.78	99.62	99.75
RAZI20y0158	100	100,00;100,00	100	100	99.98	100	100	100	100	100	100	100	100	100	100	100	100	100	100	100	100	100	100	100	0	100	100	100	100	100	100	100	100	100	100	100	100	100	100	100	100	100	100	100	99.53	98.54	99.78	99.62	99.75
RAZI20y0159	100	100,00;100,00	100	100	99.98	100	100	100	100	100	100	100	100	100	100	100	100	100	100	100	100	100	100	100	100	100	100	100	100	100	100	100	100	100	100	100	100	100	100	100	100	100	100	100	99.53	98.54	99.78	99.52	99.75
RAZI20y0160	100	100,00;100,00	100	100	99.98	100	100	100	100	100	100	100	100	100	100	100	100	100	100	100	100	100	100	100	100	100	100	100	100	100	100	100	100	100	100	100	100	100	100	100	100	100	100	100	99.53	98.54	99.78	99.62	99.75
RAZI20y0161	100	100,00;100,00	100	100	99.98	100	100	100	100	100	100	100	100	100	100	100	100	100	100	100	100	100	100	100	100	100	100	100	100	100	100	100	100	100	100	100	100	100	100	100	100	100	100	100	99.53	98.54	99.78	99.62	99.75
RAZI20y0162	100	100,00;100,00	100	100	99.98	100	100	100	100	100	100	100	100	100	100	100	100	100	100	100	100	100	100	100	100	100	100	100	100	100	100	100	100	100	100	100	100	100	100	100	100	100	100	100	99.53	98.54	99.78	99.62	99.75
RAZI20y0163	100	100,00;100,00	100	100	99.98	100	100	100	100	100	100	100	100	100	100	100	100	100	100	100	100	100	100	100	100	100	100	100	100	100	100	100	100	100	100	100	100	100	100	100	100	100	100	100	99.53	98.54	99.78	99.52	99.75
RAZI20y0164	100	100,00;100,00	100	100	99.98	100	100	100	100	100	100	100	100	100	100	100	100	100	100	100	100	100	100	100	100	100	100	100	100	100	100	100	100	100	100	100	100	100	100	100	100	100	100	100	99.53	98.54	99.78	99.52	99.75
RAZI20y0165	100	100,00;100,00	100	100	99.98	100	100	100	100	100	100	100	100	100	100	100	100	100	100	100	100	100	100	100	94.49	100	100	100	100	100	100	100	100	100	100	100	100	100	100	100	100	100	100	100	99.53	98.54	99.78	99.62	99.75
RAZI20y0166	100	100,00;100,00	100	100	99.98	100	100	100	100	100	100	100	100	100	100	100	100	100	100	100	100	100	100	100	100	100	100	100	100	100	100	100	100	100	100	100	100	100	100	100	100	100	100	100	99.53	98.54	99.78	99.62	99.75
RAZI20y0167	100	100,00;100,00	100	100	99.98	100	100	100	100	100	100	100	100	100	100	100	100	100	100	100	100	100	100	100	100	100	100	100	100	100	100	100	100	100	100	100	100	100	100	100	100	100	100	100	99.53	98.54	99.78	99.62	99.75
RAZI20y0168	100	100,00;100,00	100	100	99.98	100	100	100	100	100	100	100	100	100	100	100	100	100	100	100	100	100	100	100	100	100	100	100	100	100	100	100	100	100	100	100	100	100	100	100	100	100	100	100	99.53	98.54	99.78	99.62	99.75
RAZI20y0169	100	100,00;100,00	100	100	99.98	100	100	100	100	100	100	100	100	100	100	100	100	100	100	100	100	100	100	100	100	100	100	100	100	100	100	100	100	100	100	100	100	100	100	100	100	100	100	100	99.53	98.54	99.78	99.62	99.75
RAZI20y0170	100	100,00;100,00	100	100	99.98	100	100	100	100	100	100	100	100	100	100	100	100	100	100	100	100	100	100	100	100	100	100	100	100	100	100	100	100	100	100	100	100	100	100	100	100	100	100	100	99.53	98.54	99.78	99.62	99.75
RAZI20y0171	100	100,00;100,00	100	100	99.98	100	100	100	100	100	100	100	100	100	100	100	100	100	100	100	100	100	100	100	100	100	100	100	100	100	100	100	100	100	100	100	100	100	100	100	100	100	100	100	99.53	98.54	99.78	99.62	99.75
RAZI20y0172	100	100,00;100,00	100	100	99.98	100	100	100	100	100	100	100	100	100	100	100	100	100	100	100	100	100	100	100	100	100	100	100	100	100	100	100	100	100	100	100	100	100	100	100	100	100	100	100	99.53	98.54	99.78	99.62	99.75
RAZI20y0173	100	100,00;100,00	100	100	99.98	100	100	100	100	100	100	100	100	100	100	100	100	100	100	100	100	100	100	100	100	100	100	100	100	100	100	100	100	100	100	100	100	100	100	100	100	100	100	100	99.35	98.54	99.78	99.52	99.5
RAZI20y0174	100	100,00;100,00	0	100	99.98	100	100	100	100	100	100	100	100	100	100	100	100	100	100	100	100	100	100	100	100	100	100	100	100	100	100	100	100	100	100	100	100	100	100	100	100	100	100	100	99.53	98.54	99.78	99.62	99.75
RAZI20y0175	100	100,00;100,00	0	100	99.98	100	100	100	100	100	100	100	100	100	100	100	100	100	100	100	100	100	100	100	100	100	100	100	100	100	100	100	100	100	100	100	100	100	100	100	100	100	100	100	99.53	98.54	99.78	99.62	99.75
RAZI20y0176	100	100,00;100,00	100	100	99.98	100	100	100	100	100	100	100	100	100	100	100	100	100	100	100	100	100	100	100	100	100	100	100	100	100	100	100	100	100	100	100	100	100	100	100	100	100	100	100	99.53	98.54	99.78	99.62	99.59
RAZI20y0177	100	100,00;100,00	100	100	99.98	100	100	100	100	100	100	100	100	100	100	100	100	100	100	100	100	100	100	100	100	100	100	100	100	100	100	100	100	100	100	100	100	100	100	100	100	100	100	100	99.53	98.54	99.78	99.62	99.75
RAZI20y0178	100	100,00;100,00	100	100	99.98	100	100	100	100	100	100	100	100	100	100	100	100	100	100	100	100	100	100	100	100	100	100	100	100	100	100	100	100	100	100	100	100	100	100	100	100	100	100	100	99.53	98.54	99.78	99.62	99.75
RAZI20y0179	100	100,00;100,00	100	100	99.98	100	100	100	100	100	100	100	100	100	100	100	100	100	100	100	100	100	100	100	100	100	100	100	100	100	100	100	100	100	100	100	100	100	100	100	100	100	100	100	99.35	98.54	99.78	99.52	99.5
